# Supplementary material for: CRISPR/Cas9-based Genome Editing in Pseudomonas aeruginosa and Cytidine Deaminase-Mediated Base Editing in Pseudomonas Species
Source: iScience. 2018 Aug 1;6:222–31. doi: 10.1016/j.isci.2018.07.024 (PMC6137401; doi:10.1016/j.isci.2018.07.024)
Supplement: Table S4. Primers Used in this Study, Related to Figures 1 and 3–5 and Transparent Methods [file mmc2.xlsx]

## Sheet: TableS4
		Name	Sequence (5’-3’)	Description
	pCasPA plasmid construction	RedF	AACGACGGCCAGTGAATTCGAGCTCGGTACCctttcctgcgttGTCGACtgtatttagaaaaataaacaaataggggttcc	amplification of the λ-Red system from the plasmid pKD46
		RedR	gtatgaaaagtCTCGAGCATTCTAGAtccacaGCGGCCGCcatggattcttcgtctgtttctactg	amplification of the λ-Red system from the plasmid pKD46
		araBF	CGGCCGCtgtggaTCTAGAATGCTCGAGacttttcatactcccgccattc	amplification of the araB promoter from the plasmid pKD46
		araBR	GCCTATTGAGTATTTCTTATCCATtttttataacctccttagagctcgaattc	amplification of the araB promoter from the plasmid pKD46
		Cas9F	cgagctctaaggaggttataaaaaATGGATAAGAAATACTCAATAGGCTTAGAT	amplification of the Cas9 gene from the plasmid pCasSA
		Cas9R	GCTCTAATACGACTCACTATAGGGAAAGCTTctgtccatacccatgGGTATTTACCAC	amplification of the Cas9 gene from the plasmid pCasSA
		pDNsacBF	aagaatccatgGCGGCCGCtgtggaTCTAGAcggcatcagagcagattgta	amplification of the sacB gene from the plasmid pEX18Ap
		pDNsacBR	tctgaatggcgggagtatgaaaagtCTCGAGgcaactttatgcccatgcaaca	amplification of the sacB gene from the plasmid pEX18Ap
	pACRISPR plasmid construction	pAKSacBF	GGGCGAATTCGAGCTCGGTACCCGGGGATCCcggcatcagagcagattgta	amplification of the sacB gene from the plasmid pEX18Ap
		pAKSacBR	aacctgattccaatttgagcaaggcGTCGACgcaactttatgcccatgcaaca	amplification of the sacB gene from the plasmid pEX18Ap
		trc-sgRNA	agttgcGTCGACgccttgctcaaattggaatcaggtttgtgccaataccagtagaaacagacgaagaatccatgGCGGCCGCtgtcatGGGCCCttgacaattaatcatccggctcgtataatgtgtggcgagaccattggtctcagttttagagctagaaatagcaagttaaaataaggctagtccgttatcaacttgaaaaagtggcaccgagtcggtgctttttttgagatctgtccatacccatggTCTAGAATGCTCGAGacttttcatactcccgccattcagAAGCTTGAGTATTCTATAGTGTCACCTAAAT	The trc promoter along with the sgRNA was synthesized as a gBlock
	rhlR gene deletion	rhlRspacerF	GTGGtcttctggatgttcttgtgg	rhlR spacer for gene deletion
		rhlRspacerR	AAACccacaagaacatccagaaga	rhlR spacer for gene deletion
		rhlRUPF	ttttgagatctgtccatacccatggTCTAGAagctcccagaccgacggatcgct	amplification of ~500 bp rhlR upstream
		rhlRUPR	cattttatcgatcagggcttactgcactgggtctcatctgaagcgca	amplification of ~500 bp rhlR upstream
		rhlRDNF	tgcgcttcagatgagacccagtgcagtaagccctgatcgataaaatg	amplification of ~500 bp rhlR downstream
		rhlRDNR	tctgaatggcgggagtatgaaaagtCTCGAGggagccttgctgccatcgtg	amplification of ~500 bp rhlR downstream
		rhlRVF	gcaggctggaccagaatatc	amplification of rhlR locus from genome
		rhlRVR	aactgcaacgctttctcgat	amplification of rhlR locus from genome
		rhlRsqF	ccttccagcgattcagagag	sequencing of rhlR locus
	rsaL gene deletion	rsaLspacerF	GTGGaggattggcttatcccgaag	rsaL spacer for gene deletion
		rsaLspacerR	AAACcttcgggataagccaatcct	rsaL spacer for gene deletion
		rsaLUPF	ttttgagatctgtccatacccatggTCTAGAaaccgtccatctaccagacg	amplification of ~500 bp rsaL upstream
		rsaLUPR	cgtccgaaaagatcagagcagagaacctgcccttccctat	amplification of ~500 bp rsaL upstream
		rsaLDNF	atagggaagggcaggttctctgctctgatcttttcggacg	amplification of ~500 bp rsaL downstream
		rsaLDNR	tctgaatggcgggagtatgaaaagtCTCGAGccagcgtacagtcggaaaag	amplification of ~500 bp rsaL downstream
		rsaLVF	aaggacagccaggactacga	amplification of rsaL locus from genome
		rsaLVR	ggcacggatcatcatcttct	amplification of rsaL locus from genome
		rsaLsqF	aaccatcgatttccatctcg	sequencing of rsaL locus
	algR gene deletion	algRspacerF	GTGGtcgtcttccagcgccttcaa	algR spacer for gene deletion
		algRspacerR	AAACttgaaggcgctggaagacga	algR spacer for gene deletion
		algRUPF	ttttgagatctgtccatacccatggTCTAGAgcgtaggtgttcgagacga	amplification of ~500 bp algR upstream
		algRUPR	acagcctcaagcccgatattctacctgaaaggcctcgac	amplification of ~500 bp algR upstream
		algRDNF	gtcgaggcctttcaggtagaatatcgggcttgaggctgt	amplification of ~500 bp algR downstream
		algRDNR	tctgaatggcgggagtatgaaaagtCTCGAGgcgctatctttccattgagc	amplification of ~500 bp algR downstream
		algRVF	aggatgatcgcgtcgtattc	amplification of algR locus from genome
		algRVR	tcaacagcctgaacagcatc	amplification of algR locus from genome
		algRsqF	cgggacgacatgggatatt	sequencing of algR locus
	rhlB gene deletion	rhlBspacerF	GTGGgccgttcggcattgtcgaac	rhlB spacer for gene deletion
		rhlBspacerR	AAACgttcgacaatgccgaacggc	rhlB spacer for gene deletion
		rhlBUPF	ttttgagatctgtccatacccatggTCTAGAgagcctcgttccagagcatc	amplification of ~500 bp rhlB upstream
		rhlBUPR	ctgagcgacgaactgacctaggcgtttcatggaattgtcac	amplification of ~500 bp rhlB upstream
		rhlBDNF	gtgacaattccatgaaacgcctaggtcagttcgtcgctcag	amplification of ~500 bp rhlB downstream
		rhlBDNR	tctgaatggcgggagtatgaaaagtCTCGAGgctcaacgatcggggctact	amplification of ~500 bp rhlB downstream
		rhlBVF	gctcgaagctggagatgttc	amplification of rhlB locus from genome
		rhlBVR	gagaccgtcggcaaatacct	amplification of rhlB locus from genome
		rhlBsqF	attgcagtaagccctgatcg	sequencing of rhlB locus
	lasR gene deletion	lasRspacerF	GTGGgctcaagtggaaaattggag	lasR spacer for gene deletion
		lasRspacerR	AAACctccaattttccacttgagc	lasR spacer for gene deletion
		lasRUPF	ttttgagatctgtccatacccatggTCTAGAccgaactggaaaagtggcta	amplification of ~500 bp lasR upstream
		lasRUPR	agttcacattggcttccgagagcgctacgttcttcttaaacta	amplification of ~500 bp lasR upstream
		lasRDNF	tagtttaagaagaacgtagcgctctcggaagccaatgtgaact	amplification of ~500 bp lasR downstream
		lasRDNR	tctgaatggcgggagtatgaaaagtCTCGAGcgcgccgaccaatttgtacga	amplification of ~500 bp lasR downstream
		lasRVF	gtgatgctgcaactgctcta	amplification of lasR locus from genome
		lasRVR	aaccatcgatttccatctcg	amplification of lasR locus from genome
		lasRsqF	ccctctaggacgggtatcgt	sequencing of lasR locus
	nalD gene deletion using different lengths of repair template	nalDspacerF	GTGGctactggcacttccagaaca	nalD spacer for gene deletion
		nalDspacerR	AAACtgttctggaagtgccagtag	nalD spacer for gene deletion
		nalDUPF-45bp	ttttgagatctgtccatacccatggTCTAGAACTCCCCGCCCCGTTGCCGAGACCGATTCGACTACCCAGCACAGCGATACGGACGCGGAA	amplification of 45 bp nalD upstream
		nalDUPF-100bp	ttttgagatctgtccatacccatggTCTAGAACAAAGGTGGTGTCGAAATACTTC	amplification of 100 bp nalD upstream
		nalDUPF-200bp	ttttgagatctgtccatacccatggTCTAGAGCCGAAAAGCAGCGCGCAGCAT	amplification of 200 bp nalD upstream
		nalDUPF-500bp	ttttgagatctgtccatacccatggTCTAGAGCTCAGCTGGACGTGCTC	amplification of 500 bp nalD upstream
		nalDUPF-1kb	ttttgagatctgtccatacccatggTCTAGAAAAGGCCATAGGCGAGAAAC	amplification of 1 kb nalD upstream
		nalDUPR	gtgttccgcgtccgtatcGCTGTGCTGGGTAGTCGAA	amplification of nalD upstream
		nalDDNF	TTCGACTACCCAGCACAGCgatacggacgcggaacac	amplification of nalD downstream
		nalDDNR-45bp	tctgaatggcgggagtatgaaaagtCTCGAGCAGGCCACGGAACATCGGCTCCAGCAGGTGTTCCGCGTCCGTATCGCTGTGCTGGGTAGT	amplification of 45 bp nalD downstream
		nalDDNR-100bp	tctgaatggcgggagtatgaaaagtCTCGAGAGGCGATCCGCGAGGAGGGC	amplification of 100 bp nalD downstream
		nalDDNR-200bp	tctgaatggcgggagtatgaaaagtCTCGAGCATGCGGTGCAGGCGAAGGATT	amplification of 200 bp nalD downstream
		nalDDNR-500bp	tctgaatggcgggagtatgaaaagtCTCGAGGGCGATGATCAGCAGGAC	amplification of 500 bp nalD downstream
		nalDDNR-1kb	tctgaatggcgggagtatgaaaagtCTCGAGGGCGTAGGGAAAAGCTTGG	amplification of 1 kb nalD downstream
		nalDsqF	CAGGTAGCCCCAGATGATCC	amplification of nalD locus from genome
		nalDsqR	AACGTTCAGCACCGCATAG	amplification of nalD locus from genome
		nalDVF	TACTGGCGGGAAGATGCTAC	sequencing of nalD locus
	Long fragment deletion in rhlR gene locus	rhlRspacerF	GTGGtcttctggatgttcttgtgg	rhlR spacer for gene deletion
		rhlRspacerR	AAACccacaagaacatccagaaga	rhlR spacer for gene deletion
		rhlRUPF	ttttgagatctgtccatacccatggTCTAGAagctcccagaccgacggatcgct	amplification of rhlR upstream
		rhlR3kUPR	atgtcgagcgcgttgggcagctgggtctcatctgaagcgca	amplification of rhlR 3kb upstream
		rhlR3kDNF	tgcgcttcagatgagacccagctgcccaacgcgctcgacat	amplification of rhlR 3kb downstream
		rhlR3kDNR	ctgaatggcgggagtatgaaaagtCTCGAGgtgaccctcgagttctccaa	amplification of rhlR 3kb downstream
		rhlR5kUPR	tgttcagaaacggcctggctgggtctcatctgaagcgca	amplification of rhlR 5kb upstream
		rhlR5kDNF	tgcgcttcagatgagacccagccaggccgtttctgaaca	amplification of rhlR 5kb downstream
		rhlR5kDNR	ctgaatggcgggagtatgaaaagtCTCGAGgatcagttgctcggaggtga	amplification of rhlR 5kb downstream
		rhlR10kUPR	ggcactccgcagagagcggtctgggtctcatctgaagcgca	amplification of rhlR 10kb upstream
		rhlR10kDNF	tgcgcttcagatgagacccagaccgctctctgcggagtgcc	amplification of rhlR 10kb downstream
		rhlR10kDNR	ctgaatggcgggagtatgaaaagtCTCGAGgaagatccgctggttgttg	amplification of rhlR 10kb downstream
		rhlRVF	gcaggctggaccagaatatc	amplification of rhlR locus from genome
		RhlR3kVR	acagcgacgtctgcatcat	amplification of rhlR 3kb locus from genome
		RhlR5kVR	tcgaagtccaccaggaagtc	amplification of rhlR 5kb locus from genome
		RhlR10kVR	caggtcgctttcgtcgtact	amplification of rhlR 10kb locus from genome
	Construction of PACRISPR-lasR-rhlR	MurhlRUPF	atgatcgtacaaattggtcggcgcgCTCGAGgccttgctcaaattggaatcaggtttg	amplification of rhlR spacer and repair arms
		MurhlRDNR	ATTTAGGTGACACTATAGAATACTCAAGCTTggagccttgctgccatcgtg	amplification of rhlR spacer and repair arms
		MulasRVF	tctctcgtgtgaagccattg	sequencing of rhlR insertion in plasmid
	sgRNA verification	sgRNAVF	tctcgtttggattgcaactg	amplification of sgRNA locus from pAKCRISPR plasmid
		sgRNAVR	actttcaccagcgtttctggg	amplification of sgRNA locus from pAKCRISPR plasmid
	trc and rpsL promoter insertion upstream of rhlA locus	rpsLspaF	GTGGacggcagacaagtaactcag	rhlA spacer for insertion
		rpsLspaR	AAACctgagttacttgtctgccgt	rhlA spacer for insertion
		rpsLUPF	ttttgagatctgtccatacccatggTCTAGActtcgacgagaaaagcttcgtc	amplification of ~500 bp upstream
		rpsLUPR	CGGGGCTTGTCGTTGATGCgattggcgtccgtgttcacg	amplification of ~500 bp upstream
		rpsLF	cgtgaacacggacgccaatcGCATCAACGACAAGCCCCG	amplification of rpsL promoter
		rpsLR	aacagactttcgcgccgcatCTATAGCTCCACTGATTGTCTTACG	amplification of rpsL promoter
		rpsLDNF	CGTAAGACAATCAGTGGAGCTATAGatgcggcgcgaaagtctgtt	amplification of ~500 bp downstream
		rpsLDNR	tctgaatggcgggagtatgaaaagtCTCGAGcatgtgctgatggttgctgg	amplification of ~500 bp downstream
		rpsLsqF	gtgatttcctacggggtgtc	amplification of insertion locus from genome
		rpsLsqR	agctgccgttgatgaaatgc	amplification of insertion locus from genome
		rpsLVF	gcgtttcgacaccggaaacc	sequencing of insertion locus
		trcUPR:	GTTATCCGCTCACAATTccacacattatacgagccggatgattaattgtcaagattggcgtccgtgttcacg	amplification of the trc promoter
		trcDNF	taatgtgtggAATTGTGAGCGGATAACAATTTCACACAGGAAACAGAATTCTatgcggcgcgaaagtctgtt	amplification of the trc promoter
	pnCasPA-BEC plasmid construction	rpsLF	CGAACTGGTCTCGTAAGaagTCTAGAATGCTCGAGGCATCAACGACAAGCCCCGG	amplification of the rpsL promoter from the PAO1 genome
		rpsLR	CGAACTGGTCTCGCATCTATAGCTCCACTGATTGTCTTACGAC	amplification of the rpsL promoter from the PAO1 genome
		APOCas9F	CGAACTGGTCTCCGATGAGTAGCGAAACCGGTCCGG	amplification of the gene encoding APOBEC1-Cas9D10A from the PAO1 genome
		APOCas9R	CGAACTGGTCTCCTCgggaaaactgtccatacccatg	amplification of the gene encoding APOBEC1-Cas9D10A from the PAO1 genome
		GmF	CGAACTGGTCTCGccGAATAGGAACTTCGGAATAGGAACTTC	amplification of the gentamycin-resistance marker from the plasmid pPS858
		GmR	CGAACTGGTCTCGAACTCTCGAATTGGCCGCGGCGT	amplification of the gentamycin-resistance marker from the plasmid pPS858
		MSFF	CGAACTGGTCTCCAGTTTTCGTTCCACTGAGCGT	amplification of the MSF ori from the plasmid pAK1900
		MSFR	CGAACTGGTCTCCcCACGCTCACCGGCTCCAG	amplification of the MSF ori from the plasmid pAK1900
		ColE1F	CGAACTGGTCTCCGTGgcgggactctggggttcg	amplification of the ColE1 from the plasmid pnCasSA-BEC
		ColE1R	CGAACTGGTCTCCtgccgCCCGGGCTCTGTCGACaacgcaggaaagaacatgtgagc	amplification of the ColE1 from the plasmid pnCasSA-BEC
		sacBF	CGAACTGGTCTCCggcatcagagcagattgtactgag	amplification of the sacB gene from the plasmid pEX18Ap
		sacBR	CGAACTGGTCTCCCTTAAGgcaactttatgcccatgcaacag	amplification of the sacB gene from the plasmid pEX18Ap
		sgRNAF	ttctgttgcatgggcataaagttgcCTTAAG ttgacaattaatcatccggctcg	amplification of the trc promoter along with the sgRNA from the plasmid pACRISPR
		sgRNAR	GGCTTGTCGTTGATGCCTCGAGCATTCTAGAccatgggtatggacagatctcaa	amplification of the trc promoter along with the sgRNA from the plasmid pACRISPR
	rhlR gene W108 to stop	PArhlRspF	GTGGcgttccagagcatccggctc	rhlR spacer for its W108 mutation to stop codon
		PArhlRspR	AAACgagccggatgctctggaacg	rhlR spacer for its W108 mutation to stop codon
		rhlRsqF	ctgcgcttcagatgagacc	amplification of rhlR locus from genome
		rhlRsqR	agggcttactgcaatgagga	amplification of rhlR locus from genome
	rhlB gene Q249 to stop	PArhlBspF	GTGGcgatcagggcagccggccgc	rhlB spacer for its Q249 mutation to stop codon
		PArhlBspR	AAACgcggccggctgccctgatcg	rhlB spacer for its Q249 mutation to stop codon
		rhlBsqF	attgcagtaagccctgatcg	amplification of rhlB locus from genome
		rhlBsqR	ggtacaccccaagttcaacg	amplification of rhlB locus from genome
	Verification of the similar spacer sites of rhlR gene	rhlRM1F	atcctcgacctcaaggtgct	amplification of rhlR M1 site
		rhlRM1R	ggtaacctcggggatatcgt	amplification of rhlR M1 site
		rhlRM2F	gccaggcctatgactacagc	amplification of rhlR M2 site
		rhlRM2R	gatcccgtagtcgaaggtga	amplification of rhlR M2 site
		rhlRM3F	gccagaccagcagttcgt	amplification of rhlR M3 site
		rhlRM3R	gtcggtcagccgcatctat	amplification of rhlR M3 site
		rhlRM4F	ctgatcgccagaaagattcc	amplification of rhlR M4 site
		rhlRM4R	ggaaacacttccaccaccac	amplification of rhlR M4 site
		rhlRM5F	gacacacgaagcgcacag	amplification of rhlR M5 site
		rhlRM5R	gagcgagcaggcagtgtt	amplification of rhlR M5 site
		rhlRM6F	aaacgtttgtgcggattacc	amplification of rhlR M6 site
		rhlRM6R	gtcgcaacgggtatccac	amplification of rhlR M6 site
	Verification of the similar spacer sites of rhlB gene	rhlBM1F	gtaccagcttttgccagagg	amplification of rhlB M1 site
		rhlBM1R	agcatcagcgctttcatctc	amplification of rhlB M1 site
		rhlBM2F	aacgacttcatcctggaacg	amplification of rhlB M2 site
		rhlBM2R	tgtgttcgtgccagaagaag	amplification of rhlB M2 site
		rhlBM3F	cgaggacgactacgtgcag	amplification of rhlB M3 site
		rhlBM3R	gcatggttgtagctctgcac	amplification of rhlB M3 site
		rhlBM4F	caggatgatcagttgcatcg	amplification of rhlB M4 site
		rhlBM4R	gatgatggcttcccaggac	amplification of rhlB M4 site
		rhlBM5F	ctgataggtgctgcgggtat	amplification of rhlB M5 site
		rhlBM5R	cgacttccgtttcgacctg	amplification of rhlB M5 site
		rhlBM6F	accttggtctggtcgatacg	amplification of rhlB M6 site
		rhlBM6R	cgtggaaaccactctgaagc	amplification of rhlB M6 site
	Targeting Cs at different positions	PAsp2F	GTGGtcggtagaaagcgatcaatc	C2 spacer for base editing
		PAsp2R	AAACgattgatcgctttctaccga	C2 spacer for base editing
		PAsp3F	GTGGgtcttggggtcccacaggcg	C3 spacer for base editing
		PAsp3R	AAACcgcctgtgggaccccaagac	C3 spacer for base editing
		PAsp4F	GTGGgttcaaggagcgcaaaggct	C4 spacer for base editing
		PAsp4R	AAACagcctttgcgctccttgaac	C4 spacer for base editing
		PAsp5F	GTGGcgatcatgcaacgcagccgc	C5 spacer for base editing
		PAsp5R	AAACgcggctgcgttgcatgatcg	C5 spacer for base editing
		PAsp6F	GTGGgagttcgataaaaaactgct	C6 spacer for base editing
		PAsp6R	AAACagcagttttttatcgaactc	C6 spacer for base editing
		PAsp7F	GTGGggtggtcgaacgttgtcata	C7 spacer for base editing
		PAsp7R	AAACtatgacaacgttcgaccacc	C7 spacer for base editing
		PAsp8F	GTGGcatttatcggaaaacgaagg	C8 spacer for base editing
		PAsp8R	AAACccttcgttttccgataaatg	C8 spacer for base editing
		PAsp9F	GTGGaagaagatcacctcttccag	C9 spacer for base editing
		PAsp9R	AAACctggaagaggtgatcttctt	C9 spacer for base editing
		PAspGC4F	GTGGgcgcgtgggatcttcctcac	GC4 spacer for base editing
		PAspGC4R	AAACgtgaggaagatcccacgcgc	GC4 spacer for base editing
		PAspGC5AC8F	GTGGactgcaacgctttctcgatc	GC5AC8 spacer for base editing
		PAspGC5AC8R	AAACgatcgagaaagcgttgcagt	GC5AC8 spacer for base editing
		PAspGC5F	GTGGgcggcaggtgcgccgacaac	GC5 spacer for base editing
		PAspGC5R	AAACgttgtcggcgcacctgccgc	GC5 spacer for base editing
		PAspAC5F	GTGGgggactgaaatgtgcctttc	AC5 spacer for base editing
		PAspAC5R	AAACgaaaggcacatttcagtccc	AC5 spacer for base editing
	cadR gene Q92 to stop	PPcadRspF	GTGGcatgttcaggcgcggatcga	cadR spacer for its Q92 mutation to stop codon
		PPcadRspR	AAACtcgatccgcgcctgaacatg	cadR spacer for its Q249 mutation to stop codon
		PPcadRVF	TGCCAAGTGAACACCCTGTA	amplification of cadR locus from P. putida genome
		PPcadRVR	CAACTGGACGAAATGGCACT	amplification of cadR locus from P. putida genome
	ompR gene Q129 to stop	PPompRspF	GTGGtcgtcaggcgccgagcgtgc	ompR spacer for its Q129 mutation to stop codon
		PPompRspR	AAACgcacgctcggcgcctgacga	ompR spacer for its Q129 mutation to stop codon
		PPompRVF	AGGCTACCGGTCACTTCCTT	amplification of ompR locus from P. putida genome
		PPompRVR	CGTCCGGTACGAACACGTAG	amplification of ompR locus from P. putida genome
	per gene Q374 to stop	PFperspF	GTGGtatcaggcggacctggagaa	per spacer for its Q374mutation to stop codon
		PFperspR	AAACttctccaggtccgcctgata	per spacer for its Q374 mutation to stop codon
		PFperVF	tgattcaccacagttcaacg	amplification of per locus from P. fluorescens genome
		PFperVR	ccggcaaggtgaagaaatac	amplification of per locus from P. fluorescens genome
	aspC gene Q164 to stop	PFaspCspF	GTGGctgggatcaggacagcgtgg	aspC spacer for its Q164mutation to stop codon
		PFaspCspR	AAACccacgctgtcctgatcccag	aspC spacer for its Q164 mutation to stop codon
		PFaspCVF	tcatgtcatggcgttactgg	amplification of aspC locus from P. fluorescens genome
		PFaspCVR	ctccaccgcttcctgtagtc	amplification of aspC locus from P. fluorescens genome
	gacA gene Q113 to stop	PSgacAspF	GTGGgatggttcaggccattcgcc	gacA spacer for its Q113 mutation to stop codon
		PSgacAspR	AAACggcgaatggcctgaaccatc	gacA spacer for its Q113 mutation to stop codon
		PSgacAVF	tgtcgatgaccatgaccttg	amplification of gacA locus from P. syringae genome
		PSgacAVR	atatcgacccttggccttct	amplification of gacA locus from P. syringae genome
	hrpL gene Q29 to stop	PShrpLspF	GTGGccgatcagattcagatgctc	hrpL spacer for its Q29 mutation to stop codon
		PShrpLspR	AAACgagcatctgaatctgatcgg	hrpL spacer for its Q29 mutation to stop codon
		PShrpLVF	gagcgacgattttcataggg	amplification of hrpL locus from P. syringae genome
		PShrpLVR	actcaacagccagagccagt	amplification of hrpL locus from P. syringae genome
